# Supplementary material for: Development and Optimization of Novel Emulgel Loaded with Andrographolide-Rich Extract and Sesame Oil Using Quality by Design Approach: In Silico and In Vitro Cytotoxic Evaluation against A431 Cells
Source: Gels. 2023 Jun 21;9(7):507. doi: 10.3390/gels9070507 (PMC10379390; doi:10.3390/gels9070507)
Supplement: Supplementary file 1 [file gels-09-00507-s001.zip]

Archive with 1 entries (1 files):
- gels-2422323-supplementary.pdf
